# Supplementary material for: Novel Tn4371-ICE like element in Ralstonia pickettii and Genome mining for comparative elements
Source: BMC Microbiol. 2009 Nov 26;9:242. doi: 10.1186/1471-2180-9-242 (PMC2789088; doi:10.1186/1471-2180-9-242)
Supplement: Additional file 3 — Gene numbers for genes in the elements discovered in this study. The gene numbering for genes of the elements discovered in this study. Genes with yellow background are the scaffold genes of the element. [file 1471-2180-9-242-S3.XLS]

## Sheet: Sheet1
Ralstonia pickettii 12J	Similarity to Tn4371	Comamonas testosteroni KF-1	Similarity to Tn4371	Delftia acidovorans SPH-1	Similarity to Tn4371	Acidovorax avenae subsp. citrulli AAC00-1	Similarity to Tn4371	Acidovorax sp. JS42	Similarity to Tn4371	Bordetella petrii DSM 12804	Similarity to Tn4371	Shewanella sp. ANA -3	Similarity to Tn4371	Congregibacter litoralis KT71	Similarity to Tn4371	Pseudomonas aeruginosa PA7	Similarity to Tn4371	P. aeruginosa 2192	Similarity to Tn4371	Stenotrophomonas maltophilia K279a	Similarity to Tn4371	Tn4371 equivalent	Putative Role	P. aeruginosa PA14	Similarity to Tn4371	Thioalkalivibrio sp. HL-EbGR7	Similarity to Tn4371	P. aeruginosa PACS171b	Similarity to Tn4371	Burkholderia pseudomallei MSHR346	Similarity to Tn4371	Polaromonas naphthalenivorans CJ2 plasmid Ppnap01	Similarity to Tn4371	Diaphorobacter sp. TPSY	Similarity to Tn4371	Delftia acidovorans SPH-1	Similarity to Tn4371	Tn4371 equivalent	Putative Role
Rpic_2601	0.84	CtesDRAFT_PD3009	0.84	Daci_2745	0.84	Aave_0671	0.89	Ajs_2959	0.64	Bpet2166	0.74	Shewana3_1244	0.78	KT71_12350	0.77	PSPA7_3747	0.75	PA2G_02364	0.84	Smlt1336	0.72	ORF00001	Phage Intergrase	PA14_31280	0.68	Tgr7_1865	0.68	PACL_0280	0.78	GBP346_A0937	0.63	Pnap_4137	0.74	Dtpsy_3540	0.84	Daci_0497	0.83	ORF00001	Phage Intergrase
	397		397		397		401		401		393		391		391		396		397		290				274		274		314		250		293		333		335
																							conserved hypothetical protein													Daci_0496			conserved hypothetical protein
																							prophage CP4-57 regulatory													Daci_0495			prophage CP4-57 regulatory
																							putative transcriptional regulator													Daci_0494			putative transcriptional regulator
																							hypothetical protein													Daci_0493			hypothetical protein
																							protein of unknown function DUF891									Pnap_4138							protein of unknown function DUF891
																							putative transcriptional regulator									Pnap_4139							putative transcriptional regulator
																							OmpW family protein									Pnap_4140							OmpW family protein
																							2-hydroxy-6-oxo-6-phenylhexa-2,4-dienoate hydrolase									Pnap_4141							2-hydroxy-6-oxo-6-phenylhexa-2,4-dienoate hydrolase
																							4-hydroxy-2-oxovalerate aldolase									Pnap_4142							4-hydroxy-2-oxovalerate aldolase
																							Semialdehyde dehydrogenase, NAD - binding									Pnap_4143							Semialdehyde dehydrogenase, NAD - binding
																							2-hydroxypenta-2,4-dienoate hydratase									Pnap_4144							2-hydroxypenta-2,4-dienoate hydratase
																							Glutathione S-transferase									Pnap_4145							Glutathione S-transferase
																							2,3-dihydroxybiphenyl-1,2-dioxygenase									Pnap_4146							2,3-dihydroxybiphenyl-1,2-dioxygenase
																							cis-2,3-dihydrobiphenyl-2,3-diol dehydrogenase									Pnap_4147							cis-2,3-dihydrobiphenyl-2,3-diol dehydrogenase
																							biphenyl 2,3-dioxygenase ferredoxin reductase subunit									Pnap_4148							biphenyl 2,3-dioxygenase ferredoxin reductase subunit
																							biphenyl 2,3-dioxygenase ferredoxin subunit									Pnap_4149							biphenyl 2,3-dioxygenase ferredoxin subunit
																							conserved hypothetical membrane protein, biphenyl pathway									Pnap_4150							conserved hypothetical membrane protein, biphenyl pathway
																							biphenyl 2,3-dioxygenase small subunit									Pnap_4151							biphenyl 2,3-dioxygenase small subunit
																							biphenyl 2,3-dioxygenase alpha subunit									Pnap_4152							biphenyl 2,3-dioxygenase alpha subunit
																							transcriptional regulator, GntR family									Pnap_4153							transcriptional regulator, GntR family
																							hypothetical protein									Pnap_4154							hypothetical protein
																							hypothetical protein									Pnap_4155							hypothetical protein
																		PA2G_02363					Conserved hypothetical protein					PACL_0279											Conserved hypothetical protein
																							probable addiction module killer protein							GBP346_A0938									probable addiction module killer protein
																							putative transcriptional regulator							GBP346_A0939									putative transcriptional regulator
																							hypothetical protein							GBP346_A0940									hypothetical protein
																							hypothetical protein							GBP346_A0941									hypothetical protein
																							hypothetical protein							GBP346_A0942									hypothetical protein
																							conserved hypothetical protein							GBP346_A0943									conserved hypothetical protein
																		PA2G_02362					Unknown																Unknown
																		PA2G_02361					SAM-dependent methyltransferases																SAM-dependent methyltransferases
																		PA2G_02360					Thioredoxin reductase																Thioredoxin reductase
																		PA2G_02359					BadM/Rrf2 family transcriptional regulator
																PSPA7_3746							Unknown																Unknown
																PSPA7_3745							transcriptional regulator, XRE family																transcriptional regulator, XRE family
												Shewana3_1245		KT71_2355						Smlt1335			protein of unknown function DUF1044																protein of unknown function DUF1044
												Shewana3_1246		KT71_2360		PSPA7_3744				Smlt1334			Unknown																Unknown
																PSPA7_3743							transcriptional regulator, XRE family																transcriptional regulator, XRE family
																PSPA7_3742							Unknown																Unknown
												Shewana3_1247		KT71_2365									putative protein Ymh																putative protein Ymh
												Shewana3_1248		KT71_2370						Smlt1333			Unknown																Unknown
																				Smlt1332			Unknown																Unknown
																				Smlt1331			Unknown																Unknown
																				Smlt1329			Unknown																Unknown
																				Smlt1328			Unknown																Unknown
												Shewana3_1247		KT71_2365									Unknown																Unknown
												Shewana3_1248		KT71_2370									Unknown																Unknown
												Shewana3_1249											ATPase-like protein																ATPase-like protein
												Shewana3_1250											ISPsy14, transposase																ISPsy14, transposase
												Shewana3_1251											IstB domain protein ATP-binding protein																IstB domain protein ATP-binding protein
														KT71_2375									Unknown (contains several transmembrane regions and a signal peptide)																Unknown (contains several transmembrane regions and a signal peptide)
														KT71_2380									Transcriptional regulator, DeoR type																Transcriptional regulator, DeoR type
														KT71_2385									Unknown																Unknown
														KT71_2390									ThiF family Ubiquitin-activating enzyme E1																ThiF family Ubiquitin-activating enzyme E1
														KT71_2395									Unknown (beta-lactamase like domain)																Unknown (beta-lactamase like domain)
												Shewana3_1252		KT71_2400				PA2G_02358					RadC DNA repair protein/yeeS	PA14_31260		Tgr7_1867		PACL_0278											RadC DNA repair protein/yeeS
																							Unknown	PA14_31250		Tgr7_1868								Dtpsy_3537					Unknown
																							Unknown	PA14_31240															Unknown
																							NADPH-dependent FMN reductase					PACL_0277								Daci_0492			NADPH-dependent FMN reductase
																							arsenate reductase					PACL_0276								Daci_0491			arsenate reductase
																							arsenical-resistance protein													Daci_0490			arsenical-resistance protein
																							arsenical resistance-3 family protein					PACL_0275											arsenical resistance-3 family protein
																							arsenical resistance efflux pump protein					PACL_0274											arsenical resistance efflux pump protein
																							arsenical resistance operon repressor protein					PACL_0273											arsenical resistance operon repressor protein
																							protein-tyrosine-phosphatase					PACL_0272								Daci_0489			protein-tyrosine-phosphatase
																							dioxygenase superfamily protein					PACL_0271								Daci_0488			dioxygenase superfamily protein
																							bacterial regulatory protein					PACL_0270								Daci_0487			bacterial regulatory protein
														KT71_2405									Unknown																Unknown
														KT71_2410									Unknown																Unknown
														KT71_2415									Unknown																Unknown
												Shewana3_1253											Unknown																Unknown
												Shewana3_1254											DNA helicase related protein																DNA helicase related protein
												Shewana3_1255											Unknown																Unknown
												Shewana3_1256											Unknown																Unknown
										Bpet2167		Shewana3_1257											Patatin																Patatin
										Bpet2168													transcriptional regulator, XRE family																transcriptional regulator, XRE family
										Bpet2169													Unknown																Unknown
										Bpet2170													Unknown																Unknown
										Bpet2171													Unknown																Unknown
										Bpet2172													radC DNA repair protein											Dtpsy_3538					radC DNA repair protein
								Ajs_2958															Unknown																Unknown
								Ajs_2957															putative transcriptional regulator																putative transcriptional regulator
								Ajs_2956															Unknown																Unknown
								Ajs_2955															Unknown																Unknown
								Ajs_2954															transposase, IS4 family protein																transposase, IS4 family protein
								Ajs_2953															Unknown																Unknown
								Ajs_2952															Unknown (possible ATPase)																Unknown (possible ATPase)
								Ajs_2951															Unknown																Unknown
								Ajs_2950															3'-phosphoadenosine 5'-phosphosulfate sulfotransferase																3'-phosphoadenosine 5'-phosphosulfate sulfotransferase
								Ajs_2949															Unknown																Unknown
								Ajs_2948															Unknown																Unknown
								Ajs_2947															ATPase involved in chromosome partitioning-like protein																ATPase involved in chromosome partitioning-like protein
								Ajs_2946															Unknown																Unknown
								Ajs_2945															Pseudogene																Pseudogene
						Aave_0672																	Unknown																Unknown
						Aave_0673																	IS1002 transposase																IS1002 transposase
						Aave_0674																	Pseudogene																Pseudogene
Rpic_2602		CtesDRAFT_PD3008		Daci_2744																			PD-(D/E)XK nuclease superfamily	PA14_31270		Tgr7_1866								Dtpsy_3539					PD-(D/E)XK nuclease superfamily
																						ORF00010	Unknown	PA14_31230	0.92			PACL_0269	0.92			Pnap_4163	0.63	Dtpsy_3536	0.84			ORF00010	Unknown
																									107				107				73		231
Rpic_2603		CtesDRAFT_PD3007		Daci_2743																			Unknown (contains several transmembrane regions and a signal peptide)																Unknown (contains several transmembrane regions and a signal peptide)
Rpic_2604		CtesDRAFT_PD3006		Daci_2742																			Transcriptional regulator, DeoR type																Transcriptional regulator, DeoR type
Rpic_2605		CtesDRAFT_PD3005		Daci_2741																			Unknown																Unknown
Rpic_2606		CtesDRAFT_PD3004		Daci_2740																			ThiF family Ubiquitin-activating enzyme E1																ThiF family Ubiquitin-activating enzyme E1
Rpic_2607		CtesDRAFT_PD3003		Daci_2739																			Unknown (beta-lactamase like domain)																Unknown (beta-lactamase like domain)
																							Unknown																Unknown
																							Unknown (Helix-turn-helix)																Unknown (Helix-turn-helix)
																							Unknown (contains several transmembrane regions)																Unknown (contains several transmembrane regions)
																							IS1090- like truncated transposase																IS1090- like truncated transposase
																							Unknown (37-kD nucleoid-associated bacterial protein)																Unknown (37-kD nucleoid-associated bacterial protein)
																							Unknown (Phosphopantetheine attachment site)																Unknown (Phosphopantetheine attachment site)
						Aave_0675																	DNA helicase, UvrD/REP type																DNA helicase, UvrD/REP type
						Aave_0676																	Nuclease																Nuclease
Rpic_2608		CtesDRAFT_PD3002		Daci_2738		Aave_0677				Bpet2173													Unknown																Unknown
										Bpet2174													Unknown	PA14_31220															Unknown
Rpic_2609		CtesDRAFT_PD3001		Daci_2737																			Unknown																Unknown
Rpic_2610		CtesDRAFT_PD3000		Daci_2736																			Unknown																Unknown
		CtesDRAFT_PD2999		Daci_2735																			Unknown																Unknown
																							transcriptional regulator, MerR family													Daci_0486			transcriptional regulator, MerR family
																							Mercuric transport protein MerT													Daci_0485			Mercuric transport protein MerT
																							mercuric transport protein periplasmic component													Daci_0484			mercuric transport protein periplasmic component
																							mercuric reductase													Daci_0483			mercuric reductase
																							iron permease FTR1													Daci_0482			iron permease FTR1
																							Bacitracin resistance protein BacA													Daci_0481			Bacitracin resistance protein BacA
																							lipoprotein signal peptidase													Daci_0480			lipoprotein signal peptidase
																							heavy metal translocating P-type ATPase													Daci_0479			heavy metal translocating P-type ATPase
																							transcriptional regulator, MerR family													Daci_0478			transcriptional regulator, MerR family
																							transcriptional regulator, MerR family													Daci_0477			transcriptional regulator, MerR family
																							conserved hypothetical protein													Daci_0476			conserved hypothetical protein
																							putative outer membrane cation efflux protein													Daci_0475			putative outer membrane cation efflux protein
																							efflux transporter, RND family, MFP subunit													Daci_0474			efflux transporter, RND family, MFP subunit
																							heavy metal efflux pump, CzcA family													Daci_0473			heavy metal efflux pump, CzcA family
																							hypothetical protein													Daci_0472			hypothetical protein
																							hypothetical protein													Daci_0471			hypothetical protein
																							hypothetical protein													Daci_0470			hypothetical protein
																		PA2G_02357					conserved hypothetical protein			Tgr7_1868													conserved hypothetical protein
																							conserved hypothetical protein													Daci_0469			conserved hypothetical protein
Rpic_2611	0.87	CtesDRAFT_PD2999	0.96	Daci_2734	0.96	Aave_0679	0.83	Ajs_2944	0.9	Bpet2175	0.84					PSPA7_3741	0.84	PA2G_02356	0.84	Smlt1327	0.86	ORF00013	Unknown	PA14_31200	0.84	Tgr7_1869	0.84	PACL_0267	0.87	GBP346_A0944	0.92	Pnap_4156	0.73	Dtpsy_3535	0.84	Daci_0468	0.88	ORF00013	Unknown
	272		275		275		275		279		275						276		276		238				232		231		240		255		202		234		241
Rpic_2612	0.81	CtesDRAFT_PD2998	0.82	Daci_2733	0.82	Aave_0680	0.7	Ajs_2943	0.83	Bpet2176	0.85					PSPA7_3740	0.87	PA2G_02355	0.89	Smlt1326	0.85	ORF00014	ParB-like nuclease	PA14_31190	0.7	Tgr7_1870	0.71	PACL_0266	0.85	GBP346_A0945	0.86	Pnap_4159	0.71	Dtpsy_3534	0.71	Daci_0467	0.82	ORF00014	ParB-like nuclease
	667		688		688		681		662		661						690		585		564				470		476		568		569		475		476		549
Rpic_2613	0.86	CtesDRAFT_PD2997	0.89	Daci_2732	0.89			Ajs_2942	0.86	Bpet2177	0.85							PA2G_02354	0.89	Smlt1325		ORF00015	Unknown (pI 11.4, 91 amino acids long)			Tgr7_1871		PACL_0265	0.86	GBP346_A0946	0.78			Dtpsy_3533	0.86	Daci_0466	0.84	ORF00015	Unknown (pI 11.4, 91 amino acids long)
	69		69		69				69		61								58										59		30				60		58
																		PA2G_02353					hypothetical protein																hypothetical protein
																		PA2G_02352					hypothetical protein																hypothetical protein
																							protein of unknown function DUF156													Daci_0465			protein of unknown function DUF156
																							cation diffusion facilitator family transporter													Daci_0464			cation diffusion facilitator family transporter
																							protein of unknown function DUF1232													Daci_0463			protein of unknown function DUF1232
																							hypothetical protein													Daci_0462			hypothetical protein
																							pseudogene									Pnap_4160							pseudogene
																							pseudogene											Dtpsy_3532					pseudogene
																							hypothetical protein			Tgr7_1872													hypothetical protein
																							MerR family regulatory protein					PACL_0264											MerR family regulatory protein
																							mercury ion transport protein					PACL_0263											mercury ion transport protein
																							heavy metal transport protein					PACL_0262											heavy metal transport protein
										Bpet2178													Unknown																Unknown
																				Smlt1324			Unknown																Unknown
																				Smlt1323			Putative transposase																Putative transposase
																				Smlt1322			Unknown																Unknown
																				Smlt1320A			Unknown																Unknown
Rpic_2614																							Unknown																Unknown
																							Unknown																Unknown
																							transcription regulator																transcription regulator
		CtesDRAFT_PD2996		Daci_2731																			GCN5-related N-acetyltransferase																GCN5-related N-acetyltransferase
								Ajs_2941		Bpet2179													Unknown																Unknown
																							Conserved Hypothetical protein							GBP346_A0947									Conserved Hypothetical protein
								Ajs_2940															Pseudogene																Pseudogene
Rpic_2615	0.97	CtesDRAFT_PD2995	0.97	Daci_2730	0.97	Aave_0681	0.87	Ajs_2939	0.94	Bpet2180	0.96					PSPA7_3738	0.84	PA2G_02351	0.87	Smlt1320	0.97	ORF00018	Unknown	PA14_31180	0.77			PACL_0261	0.87	GBP346_A0948	0.95	Pnap_4161	0.76	Dtpsy_3531	0.96			ORF00018	Unknown
	104		104		104		104		104		104						104		104		101				102				95		99		77		100
																		PA2G_02350					hypothetical protein																hypothetical protein
																		PA2G_02349					hypothetical protein																hypothetical protein
								Ajs_2938															Unknown																Unknown
																							Conserved Hypothetical protein							GBP346_A0949									Conserved Hypothetical protein
Rpic_2616	0.95	CtesDRAFT_PD2994	0.98	Daci_2729	98	Aave_0682	0.76	Ajs_2937	0.95			Shewana3_1258	0.75	KT71_2420	0.78	PSPA7_3737	0.78	PA2G_02348	0.8			ORF00055	transcriptional regulator, XRE family			Tgr7_1874	0.78	PACL_0260	0.76	GBP346_A0950	0.95							ORF00055	transcriptional regulator, XRE family
	97		97		97		97		97				90		94		70		78								75		74		93
										Bpet2181										Smlt1319			transcriptional regulator, XRE family	PA14_31160								Pnap_4162		Dtpsy_3530		Daci_0461			transcriptional regulator, XRE family
Rpic_2617	0.84	CtesDRAFT_PD2993	0.93	Daci_2728	0.93	Aave_0683	0.76	Ajs_2936	0.87	Bpet2182	0.81	Shewana3_1259	0.73	KT71_2425	0.73	PSPA7_3735	0.78	PA2G_023347	0.75	Smlt1318	0.83	ORF00033	Lipoprotein (DNA binding domain)	PA14_31150	0.69	Tgr7_1875	0.7	PACL_0259	0.75	GBP346_A0951	0.92	Pnap_4163	0.63	Dtpsy_3529	0.76	Daci_0460	0.85	ORF00033	Lipoprotein (DNA binding domain)
	115		115		115		116		115		115		109		109		111		111		94				93		70		85		106		73		86		989
																PSPA7_3734							Unknown																Unknown
																							hypothetical protein							GBP346_A0952									hypothetical protein
Rpic_2618	0.91	CtesDRAFT_PD2992	0.86	Daci_2727	0.84	Aave_0684	0.62	Ajs_2935	0.84	Bpet2183	0.77	Shewana3_1261	0.61	KT71_2430	0.61	PSPA7_3733	0.63	PA2G_023346	0.66	Smlt1316	0.77	ORF00034	Unknown	PA14_31130	0.65	Tgr7_1876	0.8	PACL_0258	0.62	GBP346_A0953	0.87	Pnap_4164	0.62	Dtpsy_3528	0.78	Daci_0459	0.8	ORF00034	Unknown
	249		249		252		223		249		253		242		242		246		232		200				163		208		157		221		165		204		207
				Daci_2726																			Alpha/beta hydrolase fold																Alpha/beta hydrolase fold
				Daci_2725																			Phage integrase																Phage integrase
				Daci_2724																			Phage integrase																Phage integrase
				Daci_2723																			Unknown																Unknown
Rpic_2619	0.98	CtesDRAFT_PD2991	0.94	Daci_2487	0.89	Aave_0685	0.84	Ajs_2934	0.85	Bpet2184	0.84	Shewana3_1262	0.81	KT71_2435	0.8	PSPA7_3732	0.84	PA2G_02345	0.84	Smlt1315	0.95	ORF00035	Putative Excisionase	PA14_31120	0.91	Tgr7_1877	0.91	PACL_0257	0.84	GBP346_A0954	0.98	Pnap_4165	0.84	Dtpsy_3527	0.97			ORF00035	Putative Excisionase
	73		73		96		69		96		71		91		94		71		70		71				68		68		61		71		60		72
Rpic_2620	0.88	CtesDRAFT_PD2990	0.97	Daci_2721	0.97	Aave_0686	0.82	Ajs_2933	0.95	Bpet2185	0.83	Shewana3_1263	0.82	KT71_2430	0.81	PSPA7_3731	0.83	PA2G_02344	0.82	Smlt1314	0.93	ORF00036	repA	PA14_31110	0.83	Tgr7_1878	0.83	PACL_0256	0.82	GBP346_A0955	0.94	Pnap_4166	0.82	Dtpsy_3526	0.9	Daci_0458	0.89	ORF00036	repA
	282		285		285		281		285		285		285		281		280		280		255				239		239		195		270		263		259		256
Rpic_2621	0.96	CtesDRAFT_PD2989	0.97	Daci_2720	0.97	Aave_0687	0.94	Ajs_2932	0.95	Bpet2186	0.96	Shewana3_1264	0.9	KT71_2435	0.91	PSPA7_3730	0.94	PA2G_023343	0.93	Smlt1313	0.95	ORF00037	parA	PA14_31100	0.96	Tgr7_1879	0.96	PACL_0255	0.91	GBP346_A0956	0.96	Pnap_4167	0.9	Dtpsy_3524	0.96	Daci_0457	0.97	ORF00037	parA
	212		212		212		212		212		212		211		211		212		212		203				204		205		193		204		190		203		207
Rpic_2622	0.96	CtesDRAFT_PD2988	0.96	Daci_2719	0.96	Aave_0688	0.92	Ajs_2931	0.94	Bpet2187	0.88	Shewana3_1265	0.86	KT71_2440	0.87	PSPA7_3729	0.96	PA2G_023342	0.86	Smlt1312	0.93	ORF00038	parB	PA14_31090	0.96	Tgr7_1880	0.93			GBP346_A0957	0.95	Pnap_4168	0.8	Dtpsy_3523	0.93	Daci_0456	0.9	ORF00038	parB
	87		87		87		80		84		83		80		80		29		83		80				29		70				83		63		69		0.77
Rpic_2623	0.89	CtesDRAFT_PD2987	0.89	Daci_2718	0.89	Aave_0689	0.77	Ajs_2930	0.8	Bpet2188	0.72	Shewana3_1266	0.72	KT71_2445	0.69	PSPA7_3728	0.78	PA2G_023341	0.73	Smlt1311	0.76	ORF00039	Unknown	PA14_31090A	0.75	Tgr7_1881	0.74	PACL_0254	0.7	GBP346_A0958	0.87	Pnap_4169	0.65	Dtpsy_3522	0.76	Daci_0455	0.71	ORF00039	Unknown
	177		173		173		154		157		176		177		177		155		163		130				131		131		126		155		119		135		127
Rpic_2624	0.85	CtesDRAFT_PD2986	0.84	Daci_2717	0.84	Aave_0690	0.78	Ajs_2929	0.71	Bpet2189	0.74	Shewana3_1267	0.69	KT71_2450	0.7	PSPA7_3727	0.72	PA2G_023340	0.78	Smlt1310	0.71	ORF00040	traF	PA14_31080	0.75	Tgr7_1882	0.77	PACL_0253	0.72	GBP346_A0959	0.85	Pnap_4170	0.68	Dtpsy_3521	0.84	Daci_0454	0.74	ORF00040	traF
	193		194		194		183		-203		199		191		162		203		203		142				150		154		144		165		128		163		145
																				Smlt1309			hypothetical protein																hypothetical protein
Rpic_2625	0.84	CtesDRAFT_PD2985	0.85	Daci_2716	0.85	Aave_0691	0.78		0.81	Bpet2190	0.9	Shewana3_1268	0.74	KT71_2455	0.81	PSPA7_3726	0.87	PA2G_02339	0.81	Smlt1308	0.64	ORF00041	Unknown (possible relaxase)	PA14_31070	0.89	Tgr7_1883	0.86	PACL_0252	0.81	GBP346_A0960	0.59	Pnap_4171	0.6	Dtpsy_3520	0.84	Daci_0453	0.83	ORF00041	Unknown (possible relaxase)
	403		438		438		403		407		435		420		413		400		407		257				394		379		334		261		248		324		368
																							hypothetical protein	PA14_31060															hypothetical protein
																							hypothetical protein	PA14_31050															hypothetical protein
																							Putative cation efflux system protein	PA14_31040															Putative cation efflux system protein
																							Putative cation efflux system protein	PA14_31030															Putative cation efflux system protein
																							Putative cation efflux system protein	PA14_31010															Putative cation efflux system protein
																							hypothetical protein	PA14_31000															hypothetical protein
																							hypothetical protein	PA14_30990															hypothetical protein
																							hypothetical protein	PA14_30980															hypothetical protein
																				Smlt1307			putative LysR family transcriptional regulator																putative LysR family transcriptional regulator
																				Smlt1306			putative MFS family transmembrane transporter																putative MFS family transmembrane transporter
																				Smlt1305			putative MerR family transcriptional regulator																putative MerR family transcriptional regulator
																				Smlt1304			putative 4-carboxymuconolactone decarboxylase																putative 4-carboxymuconolactone decarboxylase
																				Smlt1303			hypothetical protein																hypothetical protein
																				Smlt1302			putative LysR family transcriptional regulator																putative LysR family transcriptional regulator
																				Smlt1301			hypothetical protein																hypothetical protein
																				Smlt1300			putative LysR family transcriptional regulator																putative LysR family transcriptional regulator
																				Smlt1299			putative NAD(P)H dehydrogenase [quinone																putative NAD(P)H dehydrogenase [quinone
																				Smlt1298			hypothetical protein																hypothetical protein
																				Smlt1297			pseudogene																pseudogene
																				Smlt1296			pseudogene																pseudogene
Rpic_2626																							enoyl-CoA hydratase																enoyl-CoA hydratase
Rpic_2627																							Enoyl-CoA hydratase/carnithine racemase-like																Enoyl-CoA hydratase/carnithine racemase-like
Rpic_2628																							short-chain dehydrogenase/reductase																short-chain dehydrogenase/reductase
Rpic_2629																							enoyl-CoA hydratase																enoyl-CoA hydratase
Rpic_2630																							Acetyl-CoA C-acyltransferase																Acetyl-CoA C-acyltransferase
Rpic_2631																							medium-chain acyl-CoA ligase																medium-chain acyl-CoA ligase
Rpic_2632																							L-carnitine dehydratase/bile acid-inducible protein F																L-carnitine dehydratase/bile acid-inducible protein F
Rpic_2633																							acyl-CoA dehydrogenase																acyl-CoA dehydrogenase
Rpic_2634																							transcriptional regulator, AraC family																transcriptional regulator, AraC family
Rpic_2635																							beta-lactamase-like protein																beta-lactamase-like protein
Rpic_2636																							Unknown																Unknown
Rpic_2637																							general substrate transporter																general substrate transporter
Rpic_2638																							acyl-CoA dehydrogenase																acyl-CoA dehydrogenase
Rpic_2639																							electron transfer flavoprotein beta-subunit																electron transfer flavoprotein beta-subunit
Rpic_2640																							electron transfer flavoprotein alpha-subunit																electron transfer flavoprotein alpha-subunit
		CtesDRAFT_PD2985		Daci_2715																			Ferric reductase-like transmembrane component-like																Ferric reductase-like transmembrane component-like
		CtesDRAFT_PD2984		Daci_2714																			two component transcriptional regulator, winged helix family																two component transcriptional regulator, winged helix family
		CtesDRAFT_PD2983		Daci_2713																			periplasmic sensor signal transduction histidine kinase																periplasmic sensor signal transduction histidine kinase
		CtesDRAFT_PD2982		Daci_2712																			protein of unknown function DUF125 transmembrane																protein of unknown function DUF125 transmembrane
		CtesDRAFT_PD2980		Daci_2711																			cytochrome B561																cytochrome B561
		CtesDRAFT_PD2980		Daci_2710																			Efflux transporter, RND Family, MFP subunit																Efflux transporter, RND Family, MFP subunit
		CtesDRAFT_PD2979		Daci_2709																			heavy metal efflux pump, CzcA family																heavy metal efflux pump, CzcA family
		CtesDRAFT_PD2978		Daci_2708																			hypothetical protein																hypothetical protein
		CtesDRAFT_PD2977		Daci_2707																			outer membrane efflux																outer membrane efflux
		CtesDRAFT_PD2976		Daci_2706																			hypothetical protein																hypothetical protein
		CtesDRAFT_PD2975		Daci_2705																			Sulfatase																Sulfatase
		CtesDRAFT_PD2974		Daci_2704																			Diacylglycerol kinase																Diacylglycerol kinase
		CtesDRAFT_PD2973		Daci_2703																			transcriptional regulator, LysR family																transcriptional regulator, LysR family
						Aave_0692																	transposase IS3/IS911																transposase IS3/IS911
						Aave_0693																	transposase orfB, IS3 family																transposase orfB, IS3 family
						Aave_0694																	Integrase, catalytic region																Integrase, catalytic region
						Aave_0695																	transposition helper protein																transposition helper protein
						Aave_0696																	transcriptional regulator, AraC family																transcriptional regulator, AraC family
						Aave_0697																	1-aminocyclopropane-1-carboxylate deaminase																1-aminocyclopropane-1-carboxylate deaminase
						Aave_0698																	transcriptional regulator, LysR family																transcriptional regulator, LysR family
						Aave_0699																	(Acyl-carrier-protein) phosphodiesterase																(Acyl-carrier-protein) phosphodiesterase
						Aave_0700																	major facilitator superfamily MFS_1																major facilitator superfamily MFS_1
						Aave_0701																	putative transporter																putative transporter
						Aave_0702																	transposase orfB, IS3 family																transposase orfB, IS3 family
						Aave_0703																	transposase IS3/IS911 family protein																transposase IS3/IS911 family protein
						Aave_0704																	Integral membrane protein																Integral membrane protein
						Aave_0705																	Transposase IS3/IS911 family protein																Transposase IS3/IS911 family protein
						Aave_0706																	Transposase orfB, IS3 family																Transposase orfB, IS3 family
						Aave_0707																	Transposase orfB, IS3 family																Transposase orfB, IS3 family
						Aave_0709																	Transposase IS3/IS911 family protein																Transposase IS3/IS911 family protein
						Aave_0710																	Transposase IS66																Transposase IS66
						Aave_0711																	IS66 Orf2 family protein																IS66 Orf2 family protein
						Aave_0712																	transposase IS3/IS911 family protein																transposase IS3/IS911 family protein
						Aave_0713																	NAD(P)H dehydrogenase (quinone)																NAD(P)H dehydrogenase (quinone)
						Aave_0714																	GCN5-related N-acetyltransferase																GCN5-related N-acetyltransferase
						Aave_0715																	Aldo/keto reductase																Aldo/keto reductase
						Aave_0716																	Transcriptional regulator, LysR family																Transcriptional regulator, LysR family
						Aave_0717																	Major facilitator superfamily MFS_1																Major facilitator superfamily MFS_1
						Aave_0718																	Small multidrug resistance protein																Small multidrug resistance protein
						Aave_0719																	Transposition helper protein																Transposition helper protein
						Aave_0720																	Integrase, catalytic region																Integrase, catalytic region
						Aave_0721																	small multidrug resistance protein																small multidrug resistance protein
								Ajs_2927															transposase, IS4 family protein																transposase, IS4 family protein
								Ajs_2926															transcriptional regulator, MarR family																transcriptional regulator, MarR family
								Ajs_2925															transcriptional regulator, TetR family																transcriptional regulator, TetR family
								Ajs_2924															RND efflux system, outer membrane lipoprotein, NodT family																RND efflux system, outer membrane lipoprotein, NodT family
								Ajs_2923															transposase IS116/IS110/IS902 family protein																transposase IS116/IS110/IS902 family protein
								Ajs_2922															Unknown																Unknown
								Ajs_2921															secretion protein HlyD family protein																secretion protein HlyD family protein
								Ajs_2920															Unknown																Unknown
										Bpet2191													Acetyl-CoA acetyltransferase																Acetyl-CoA acetyltransferase
										Bpet2192													predicted oxidoreductase																predicted oxidoreductase
										Bpet2193													Unknown																Unknown
										Bpet2194													Acetyl-CoA acetyltransferase																Acetyl-CoA acetyltransferase
										Bpet2195													Protein involved in aromatic compounds catabolism																Protein involved in aromatic compounds catabolism
										Bpet2196													transcriptional regulator, MarR family																transcriptional regulator, MarR family
										Bpet2197													putative transmembrane transport protein																putative transmembrane transport protein
										Bpetpseudo_08													pseudogene																NADH:flavin oxidoreductases, Old Yellow Enzyme family
										Bpetpseudo_09													pseudogene																Unknown
										Bpet2198													transcriptional regulator, LysR-family																transcriptional regulator, LysR-family
										Bpet2199													Threonine aldolase																Threonine aldolase
										Bpet2200													tautomerase																tautomerase
										Bpet2201													probable MFS permease																probable MFS permease
														KT71_2470									4-hydroxy-phenylacetate 3-monooxygenase, reductase component																4-hydroxy-phenylacetate 3-monooxygenase, reductase component
														KT71_2475									hypothetical protein																hypothetical protein
														KT71_2480									Bacterial luciferase																Bacterial luciferase
														KT71_2485									Transposase, IS204/IS1001/IS1096/IS1165																Transposase, IS204/IS1001/IS1096/IS1165
														KT71_2490									conserved hypothetical protein, membrane																conserved hypothetical protein, membrane
														KT71_2495									transcriptional regulator, ArsR family protein																transcriptional regulator, ArsR family protein
														KT71_2500									Transcriptional regulator, TetR family protein																Transcriptional regulator, TetR family protein
														KT71_2505									Acriflavine resistance protein A (Precursor)																Acriflavine resistance protein A (Precursor)
														KT71_2510									Acriflavine resistance protein B																Acriflavine resistance protein B
														KT71_2515									RND efflux system, outer membrane lipoprotein																RND efflux system, outer membrane lipoprotein
												Shewana3_1270											major facilitator superfamily MFS_1																major facilitator superfamily MFS_1
												Shewana3_1271											transcriptional regulator, LysR family																transcriptional regulator, LysR family
												Shewana3_1272											hypothetical protein																hypothetical protein
												Shewana3_1273											Smp-30/Cgr1 family protein																Smp-30/Cgr1 family protein
												Shewana3_1274											Smp-30/Cgr1 family protein																Smp-30/Cgr1 family protein
												Shewana3_1275											transcriptional regulator, IclR family																transcriptional regulator, IclR family
												Shewana3_1276											protein of unknown function DUF336																protein of unknown function DUF336
												Shewana3_1277											probable multidrug/ chloramphenicol efflux transporter																probable multidrug/ chloramphenicol efflux transporter
																PSPA7_3725							DNA-binding protein																DNA-binding protein
																PSPA7_3724							Integral membrane protein DUF6																Integral membrane protein DUF6
																PSPA7_3723	0.84	PA2G_02336	0.78			ORF00054	transcriptional regulator, LysR family															ORF00054	transcriptional regulator, LysR family
																	310		312
																PSPA7_3722	0.52	PA2G_02335	0.5			ORF00024	Unknown (lipoprotein domain)															ORF00024	Unknown (lipoprotein domain)
																	57		86
																PSPA7_3721							Amino-glycoside 3'-phospho-transferase																Amino-glycoside 3'-phospho-transferase
																PSPA7_3720							bleomycin resistance protein																bleomycin resistance protein
																PSPA7_3719							streptomycin 3''-kinase																streptomycin 3''-kinase
																PSPA7_3718							VirD2 components relaxase																VirD2 components relaxase
																PSPA7_3717							KDP operon transcriptional regulatory protein KdpE																KDP operon transcriptional regulatory protein KdpE
																PSPA7_3716							sensor protein KdpD																sensor protein KdpD
																PSPA7_3715							PTS system, nitrogen regulatory IIA component																PTS system, nitrogen regulatory IIA component
																PSPA7_3714							K+-transporting ATPase, C subunit																K+-transporting ATPase, C subunit
																PSPA7_3713							K+-transporting ATPase, B subunit																K+-transporting ATPase, B subunit
																PSPA7_3712							K+-transporting ATPase, A subunit																K+-transporting ATPase, A subunit
																PSPA7_3711							Unknown																Unknown
																		PA2G_02334					Trans-criptional regulator																Trans-criptional regulator
																		PA2G_02333					Membrane-fusion protein																Membrane-fusion protein
																		PA2G_02332					Cation/ multidrug efflux pump																Cation/ multidrug efflux pump
																		PA2G_02331					Outer membrane protein																Outer membrane protein
																							KDP operon transcriptional regulatory protein KdpE			Tgr7_1884													KDP operon transcriptional regulatory protein KdpE
																							sensor protein KdpD			Tgr7_1885													sensor protein KdpD
																							PTS system, nitrogen regulatory IIA component			Tgr7_1886													PTS system, nitrogen regulatory IIA component
																							K+-transporting ATPase, C subunit			Tgr7_1887													K+-transporting ATPase, C subunit
																							potassium-transporting ATPase subunit B			Tgr7_1888													potassium-transporting ATPase subunit B
																							potassium-transporting ATPase subunit A			Tgr7_1889													potassium-transporting ATPase subunit A
																							conserved hypothetical protein			Tgr7_1890													conserved hypothetical protein
																							sulfate permease					PACL_0251											sulfate permease
																							universal stress protein family protein					PACL_0250											universal stress protein family protein
																							hypothetical protein					PACL_0249											hypothetical protein
																							Rieske (2Fe-2S) domain protein							GBP346_A0961									Rieske (2Fe-2S) domain protein
																							anthranilate dioxygenase small subunit							GBP346_A0962									anthranilate dioxygenase small subunit
																							hydroxyquinol 1,2-dioxygenase							GBP346_A0963									hydroxyquinol 1,2-dioxygenase
																							maleylacetate reductase							GBP346_A0964									maleylacetate reductase
																							4-hydroxybenzoate transporter							GBP346_A0965									4-hydroxybenzoate transporter
																							hypothetical protein							GBP346_A0966									hypothetical protein
																							transcriptional regulator, TetR family									Pnap_4172							transcriptional regulator, TetR family
																							Late embryogenesis abundant protein									Pnap_4173							Late embryogenesis abundant protein
																							conserved hypothetical protein									Pnap_4174							conserved hypothetical protein
																							conserved hypothetical protein									Pnap_4175							conserved hypothetical protein
																							2-octaprenylphenol hydroxylase									Pnap_4176							2-octaprenylphenol hydroxylase
																							Glycosyltransferase 28, C-terminal domain									Pnap_4177							Glycosyltransferase 28, C-terminal domain
																							Patatin									Pnap_4178							Patatin
																							conserved hypothetical protein									Pnap_4179							conserved hypothetical protein
																							efflux transporter, RND family, MFP subunit									Pnap_4180							efflux transporter, RND family, MFP subunit
																							acriflavin resistance protein									Pnap_4181							acriflavin resistance protein
																							outer membrane efflux protein									Pnap_4182							outer membrane efflux protein
																							pseudogene									Pnap_4183							pseudogene
																							transcriptional regulator, AraC family									Pnap_4184							transcriptional regulator, AraC family
																							oxidoreductase FAD/NAD(P)-binding domain protein									Pnap_4185							oxidoreductase FAD/NAD(P)-binding domain protein
																							glucose-methanol-choline oxidoreductase									Pnap_4186							glucose-methanol-choline oxidoreductase
																							glucose-methanol-choline oxidoreductase									Pnap_4187							glucose-methanol-choline oxidoreductase
																							aldehyde dehydrogenase									Pnap_4188							aldehyde dehydrogenase
																							OmpW family protein									Pnap_4189							OmpW family protein
																							pseudogene									Pnap_4190							pseudogene
																							hypothetical protein											Dtpsy_3519					hypothetical protein
																							efflux transporter, RND family, MFP subunit											Dtpsy_3518					efflux transporter, RND family, MFP subunit
																							heavy metal efflux pump, CzcA family											Dtpsy_3517					heavy metal efflux pump, CzcA family
																							RND efflux system, outer membrane lipoprotein, NodT family											Dtpsy_3516					RND efflux system, outer membrane lipoprotein, NodT family
																							magnesium-translocating P-type ATPase											Dtpsy_3515					magnesium-translocating P-type ATPase
																							MgtC/SapB transporter											Dtpsy_3514					MgtC/SapB transporter
																							protein of unknown function DUF156											Dtpsy_3513					protein of unknown function DUF156
																							histidine kinase											Dtpsy_3512					histidine kinase
																							two component transcriptional regulator, LuxR family											Dtpsy_3511					two component transcriptional regulator, LuxR family
																							heavy metal sensor signal transduction histidine kinase													Daci_0452			heavy metal sensor signal transduction histidine kinase
																							two component heavy metal response transcriptional regulator, winged helix family													Daci_0451			two component heavy metal response transcriptional regulator, winged helix family
																							copper-resistance protein, CopA family													Daci_0450			copper-resistance protein, CopA family
																							copper resistance B precursor													Daci_0449			copper resistance B precursor
																							protein of unknown function DUF411													Daci_0448			protein of unknown function DUF411
																							conserved hypothetical protein													Daci_0447			conserved hypothetical protein
																							heavy metal translocating P-type ATPase													Daci_0446			heavy metal translocating P-type ATPase
																							copper resistance protein CopC													Daci_0445			copper resistance protein CopC
																							copper resistance D domain protein													Daci_0444			copper resistance D domain protein
																							conserved hypothetical protein													Daci_0443			conserved hypothetical protein
Rpic_2641	0.67	CtesDRAFT_PD2972	0.68	Daci_2703	0.68	Aave_0722	0.75	Ajs_2919	0.87	Bpet2202	0.84	Shewana3_1278	0.8	KT71_2520	0.78	PSPA7_3710	0.84	PA2G_02330	0.78	Smlt1295	0.71	ORF00054	traR	PA14_30970	0.83	Tgr7_1891	0.86	PACL_0248	0.73	GBP346_A0967	0.66	Pnap_4191	0.62	Dtpsy_3510	0.7	Daci_0442	0.7	ORF00054	traR
	295		292		292		314		290		311		299		312		310		312		209				269		269		217		139		187		210		210
		CtesDRAFT_PD2971		Daci_2702						Bpet2203		Shewana3_1277		KT71_2525						Smlt1294			Putaive lipoprotein precursor			Tgr7_1892		PACL_0247				Pnap_4192		Dtpsy_3509		Daci_0441			Putaive lipoprotein precursor
Rpic_2642	0.9	CtesDRAFT_PD2970	0.95	Daci_2701	0.95	Aave_0724	0.87	Ajs_2913	0.93	Bpet2204	0.95	Shewana3_1280	0.87	KT71_2530	0.88	PSPA7_3708	0.92	PA2G_02329	0.88	Smlt1293	0.94	ORF00030	traG	PA14_30960	0.93	Tgr7_1893	0.92	PACL_0246	0.88	GBP346_A0968	0.84	Pnap_4193	0.86	Dtpsy_3508	0.94	Daci_0440	0.93	ORF00030	traG
	672		667		667		667		665		667		665		665		667		668		630				624		618		592		564		576		629		629
Rpic_2643	0.89	CtesDRAFT_PD2969	0.92	Daci_2700	0.93	Aave_0725	0.9	Ajs_2912	0.9	Bpet2205	0.97	Shewana3_1281	0.9	KT71_2535	0.9	PSPA7_3707	0.95	PA2G_02328	0.9	Smlt1292	0.92	ORF00029	Unknown	PA14_30950	0.97	Tgr7_1894	0.94	PACL_0245	0.92	GBP346_A0969	0.9	Pnap_4194	0.84	Dtpsy_3507	0.94	Daci_0439	0.96	ORF00029	Unknown
	153		154		154		154		143		137		154		141		153		154		127				134		130		125		123		115		129		132
Rpic_2644	0.9	CtesDRAFT_PD2968	0.95	Daci_2699	0.93	Aave_0726	0.82	Ajs_2911	0.9	Bpet2206	0.92	Shewana3_1282	0.84	KT71_2540	0.81	PSPA7_3706	0.95	PA2G_02327	0.83	Smlt1291	0.9	ORF00028	trbB	PA14_30940	0.93	Tgr7_1895	0.91	PACL_0244	0.8	GBP346_A0970	0.82	Pnap_4195	0.78	Dtpsy_3506	0.93	Daci_0438	0.88	ORF00028	trbB
	345		325		344		345		344		340		345		345		326		332		313				322		324		288		283		274		322		315
Rpic_2645	0.88	CtesDRAFT_PD2967	0.87	Daci_2698	0.88	Aave_0727	0.88	Ajs_2910	0.9	Bpet2207	0.95	Shewana3_1283	0.91	KT71_2545	0.94	PSPA7_3705	0.92	PA2G_02326	0.94	Smlt1290	0.9	ORF00027	trbC	PA14_30930	0.97	Tgr7_1896	0.97	PACL_0243	0.9	GBP346_A0971	0.95	Pnap_4196	0.77	Dtpsy_3505	0.86	Daci_0437	0.92	ORF00027	trbC
	127		124		122		124		123		121		122		107		127		107		115				124		124		115		80		94		108		117
Rpic_2646		CtesDRAFT_PD2966		Daci_2697		Aave_0728		Ajs_2909		Bpet2208		Shewana3_1284		KT71_2550		PSPA7_3704		PA2G_02325		Smlt1289			trbD	PA14_30920		Tgr7_1897		PACL_0242		GBP346_A0972		Pnap_4197		Dtpsy_3504		Daci_0436			trbD
Rpic_2647	0.91	CtesDRAFT_PD2965	0.88	Daci_2696	0.88	Aave_0729	0.88	Ajs_2908	0.9	Bpet2209	0.92	Shewana3_1285	0.88	KT71_2555	0.88	PSPA7_3703	0.92	PA2G_02324	0.88	Smlt1288	744	ORF00026	trbE	PA14_30910	0.92	Tgr7_1898	0.92	PACL_0241	0.88	GBP346_A0973	0.84	Pnap_4198	0.85	Dtpsy_3503	0.89	Daci_0435	0.94	ORF00026	trbE
	817		816		817		812		809		817		816		801		803		815		0.89				759		760		728		691		703		737		756
Rpic_2648	0.9	CtesDRAFT_PD2964	0.95	Daci_2695	0.95	Aave_0730	0.72	Ajs_2907	0.93	Bpet2210	0.83	Shewana3_1286	0.7	KT71_2560	0.71	PSPA7_3702	0.82	PA2G_02323	0.72	Smlt1287	0.79	ORF00025	trbJ	PA14_30900	0.83	Tgr7_1899	0.83	PACL_0240	0.72	GBP346_A0974	0.73	Pnap_4199	0.61	Dtpsy_3502	0.96	Daci_0434	0.82	ORF00025	trbJ
	251		251		251		249		217		239		241		240		234		239		192				199		199		179		185		163		204		199
																							hypothetical protein	PA14_30890															hypothetical protein
		CtesDRAFT_PD2963	0.66			Aave_0731	0.48	Ajs_2906	0.7	Bpet2211	0.52	Shewana3_1287	0.49	KT71_12565	0.5	PSPA7_3701	0.52	PA2G_02322	0.5			ORF00024	Unknown (lipoprotein domain)			Tgr7_1900	0.52	PACL_0239	0.46					Dtpsy_3501	0.6	Daci_0433	0.83	ORF00024	Unknown (lipoprotein domain)
			71				60		99		88						57		86								52		46						65		45
Rpic_2650	0.89	CtesDRAFT_PD2962	0.93	Daci_2694	0.93	Aave_0732	0.79	Ajs_2905	0.82	Bpet2212	0.82	Shewana3_1288	0.8	KT71_12570	0.91	PSPA7_3700	0.81	PA2G_02321	0.9	Smlt1286	0.79	ORF00023	trbL	PA14_30880	0.8	Tgr7_1901	0.8	PACL_0238	0.82	GBP346_A0975	0.85	Pnap_4200	0.77	Dtpsy_3500	0.92	Daci_0432	0.92	ORF00023	trbL
	449		449		449		448		444		449		249		271		461		271		358				368		371		380		233		353		416		422
Rpic_2651	0.93	CtesDRAFT_PD2961	0.91	Daci_2693	0.91	Aave_0733	0.89	Ajs_2904	0.91	Bpet2213	0.85	Shewana3_1289	0.9	KT71_12575	0.88	PSPA7_3699	0.87	PA2G_02320	0.88	Smlt1285	0.87	ORF00032	trbF	PA14_30870	0.88	Tgr7_1902	0.88	PACL_0237	0.85	GBP346_A0976	0.83	Pnap_4201	0.85	Dtpsy_3499	0.92	Daci_0431	0.93	ORF00032	trbF
	234		234		234		234		234		234		234		234		234		234		205				206		208		282		195		199		217		218
Rpic_2652	0.91	CtesDRAFT_PD2960	0.88	Daci_2692	0.88	Aave_0734	0.85	Ajs_2903	0.92	Bpet2214	0.87	Shewana3_1290	0.83	KT71_12580	0.86	PSPA7_3698	0.88	PA2G_02319	0.86	Smlt1284	0.88	ORF00020	trbG	PA14_30860	0.91	Tgr7_1903	0.86	PACL_0236	0.87	GBP346_A0977	0.82	Pnap_4202	0.8	Dtpsy_3498	0.91	Daci_0430	0.89	ORF00020	trbG
	326		236		236		322		326		326		236		322		326		312		287				301		287		166		275		271		301		296
Rpic_2653	0.88	CtesDRAFT_PD2959	0.87	Daci_2691	0.87	Aave_0735	0.78	Ajs_2902	0.85	Bpet2215	0.79	Shewana3_1291	0.82	KT71_12585	0.78	PSPA7_3697	0.81	PA2G_02318	0.79	Smlt1283	0.83	ORF00021	trbI	PA14_30850	0.86	Tgr7_1904	0.82	PACL_0235	0.8	GBP346_A0978	0.75	Pnap_4203	0.72	Dtpsy_3497	0.87	Daci_0429	0.81	ORF00021	trbI
	426		419		419		379		420		-424		426		425		415		425		353				371		352		344		325		314		375		349
Rpic_2654	0.82	CtesDRAFT_PD2958	0.79	Daci_2690	0.79	Aave_0736	0.86	Ajs_2901	0.81	Bpet2216	0.83	Shewana3_1292	0.85	KT71_12590	0.86	PSPA7_3696	0.88	PA2G_02317	0.86	Smlt1282	0.76	ORF00022	Unknown	PA14_30850A	0.85	Tgr7_1905	0.91	PACL_0234	0.84	GBP346_A0979	0.77	Pnap_4204	0.8	Dtpsy_3496	0.83	Daci_0428	0.73	ORF00022	Unknown
	80		74		74		81		77		78		81		81		69		81		61				57		63		65		56		57		67		59
